# Supplementary material for: Effects of smoking on genome-wide DNA methylation profiles: A study of discordant and concordant monozygotic twin pairs
Source: eLife. 2023 Aug 10;12:e83286. doi: 10.7554/eLife.83286 (PMC10501767; doi:10.7554/eLife.83286)
Supplement: Source code 1. [file elife-83286-code1.zip]

Archive with 1 entries (1 files):
- SourceCode1.docx
